# Supplementary material for: Approximate representations of shaped pulses using the homotopy analysis method
Source: Magn Reson (Gott). 2021 Apr 16;2(1):175–86. doi: 10.5194/mr-2-175-2021 (PMC8372782; doi:10.5194/mr-2-175-2021)
Supplement: The supplement related to this article is available online at: https://doi.org/10.5194/mr-2-175-2021-supplement. [file mr-2-175-supplement.zip]

Archive with 10 entries (7 files):
- mr-2-175-2021-supplement-title-page.pdf
- __MACOSX/
- __MACOSX/Crawley_HAM_Supplement/
- __MACOSX/Crawley_HAM_Supplement/._.DS_Store
- __MACOSX/Crawley_HAM_Supplement/._Crawley_HAM_ver4.2.Rmd
- __MACOSX/Crawley_HAM_Supplement/._HAM.bib
- Crawley_HAM_Supplement/
- Crawley_HAM_Supplement/.DS_Store
- Crawley_HAM_Supplement/HAM.bib
- Crawley_HAM_Supplement/Crawley_HAM_ver4.2.Rmd
