# Supplementary material for: Approximate representations of shaped pulses using the homotopy analysis method
Source: Magn Reson (Gott). 2021 Apr 16;2(1):175–86. doi: 10.5194/mr-2-175-2021 (PMC8372782; doi:10.5194/mr-2-175-2021)
Supplement: The supplement related to this article is available online at: https://doi.org/10.5194/mr-2-175-2021-supplement. [file mr-2-175-supplement.zip › Crawley_HAM_Supplement/HAM.bib]

@book{Arfken2013,
title = {Mathematical Methods for Physicists},
Author = {George B. Arfken and Hans J. Weber and Frank E. Harris},
publisher = {Academic Press},
edition = {7th},
address = {Boston, MA},
pages = {1-1205},
year = {2013},
type={Book},
}

@book{cavanagh,
   author = {Cavanagh, J. and Fairbrother, W. J. and Palmer, A. G. and Rance, M. and Skelton, N. J.},
   title = {Protein NMR Spectroscopy: Principles and Practice},
   publisher = {Academic Press},
   address = {San Diego, CA},
   edition = {2nd},
   year = {2007},
   type = {Book}
}

@book{liao2012,
   Author = {Liao, S.},
   Title = {Homotopy Analysis Method in Nonlinear Differential Equations},
   Publisher = {Springer},
   Address = {Berlin, Heidelberg},
   Year = {2012},
   Type = {book},
}


@phdthesis{liao1992,
   Author = {Liao, S.J.}, 
   Title = {The proposed homotopy analysis technique for the solution of nonlinear problems},
   School = {Shanghai Jiao Tong University, Shanghai, China},
   year = {1992},
   Type = {Ph.D. thesis}
}

@article{li2014,
   author = {Li, Y. and Rance, M. and Palmer, A. G.},
   title = {Rotation operator propagators for time-varying radiofrequency pulses in NMR spectroscopy: applications to shaped pulses and pulse trains},
   journal = {J. Magn. Reson.},
   volume = {248},
   pages = {105-114},
   year = {2014},
   type = {Journal Article}
}

@article{zhou1994,
   author = {Zhou, J. and Ye, C. and Sanctuary, B. C.},
   title = {Rotation operator approach to spin dynamics and the Euler geometric equations},
   journal = {J. Chem. Phys.},
   volume = {101},
   pages = {6424-6429},
   year = {1994},
   type = {Journal Article}
}

@article{siminovitch1995,
   author = {Siminovitch, D. J.},
   title = {Comment on "Rotation operator approach to spin dynamics and the Euler geometric equations" [J. Chem. Phys. 101, 6424 (1994)]},
   journal = {J. Chem. Phys.},
   volume = {103},
   pages = {2766-2768},
   year = {1995},
   type = {Journal Article}
}

@article{siminovitch1997b,
   author = {Siminovitch, David J.},
   title = {Rotations in NMR: Part II. Applications of the Euler-Rodrigues parameters},
   journal = {Concepts Magn. Reson.},
   volume = {9},
   pages = {211-225},
   year = {1997},
   type = {Journal Article}
}

@article{siminovitch1997a,
   author = {Siminovitch, David J.},
   title = {Rotations in NMR: Part I. Euler-Rodrigues parameters and quaternions},
   journal = {Concepts Magn. Reson.},
   volume = {9},
   pages = {149-171},
   year = {1997},
   type = {Journal Article}
}

@article{geen1991,
   author = {Geen, H. and Freeman, R.},
   title = {Band-selective radiofrequency pulses},
   journal = {J. Magn. Reson.},
   volume = {93},
   pages = {93-141},
   year = {1991},
   type = {Journal Article}
}

@article{emsley1992,
   author = {Emsley, L. and Bodenhausen, G.},
   title = {Optimization of shaped selective pulses for NMR using a quaternion description of their overall propagators},
   journal = {J. Magn. Reson.},
   volume = {97},
   pages = {135-148},
   year = {1992},
   type = {Journal Article}
}

@article{li2011,
   author = {Li, J. S. and Ruths, J. and Yu, T.-Y. and Arthanari, H. and Wagner, G.},
   title = {Optimal pulse design in quantum control: A unified computational method},
   journal = {Proc. Natl. Acad Sci. U.S.A.},
   volume = {108},
   pages = {1879-1884},
   year = {2011},
   type = {Journal Article}
}

@article{gershenzon2008,
   author = {Gershenzon, N. I. and Skinner, T. E. and Brutscher, B. and Khaneja, N. and Nimbalkar, M. and Luy, B. and Glaser, S. J.},
   title = {Linear phase slope in pulse design: Application to coherence transfer},
   journal = {J. Magn. Reson.},
   volume = {192},
   pages = {235-243},
   year = {2008},
   type = {Journal Article}
}

@article{nimbalkar2013,
   author = {Nimbalkar, M. and Luy, B. and Skinner, T. E. and Neves, J. L. and Gershenzon, N. I. and Kobzar, K. and Bermel, W. and Glaser, S. J.},
   title = {The Fantastic Four: A plug 'n' play set of optimal control pulses for enhancing NMR spectroscopy},
   journal = {J. Magn. Reson.},
   volume = {228},
   pages = {16-31},
   year = {2013},
   type = {Journal Article}
}

@article{asami2018,
  author = {Asami, S. and Kallies, W. and G\"{u}nther, J. C. and Stavropoulou, M. and Glaser, S. J. and Sattler, M.},
  title = {Ultrashort broadband cooperative pulses for multidimensional biomolecular NMR experiments},
  journal = {Angew. Chem. Int. Ed.},
  volume = {57},
  pages = {14498-14502},
  year = {2018},
  type = {Journal Article}
}

@article{lescop2010,
   author = {Lescop, E. and Kern, T. and Brutscher, B.},
   title = {Guidelines for the use of band-selective radiofrequency pulses in hetero-nuclear NMR: Example of longitudinal-relaxation-enhanced BEST-type \textsuperscript{1}H-\textsuperscript{15}N correlation experiments},
   journal = {J. Magn. Reson.},
   volume = {203},
   pages = {190-198},
   year = {2010},
   type = {Journal Article}
}

@article{kupce1995,
   Author = {Kup\u{c}e, E. and Freeman, R.},
   Title = {Adiabatic pulses for wideband inversion and broadband decoupling},
   Journal = {J. Magn. Reson. Ser. A},
   Volume = {115},
   Pages = {273-276},
   Year = {1995},
   Type = {Journall Article}
}

@article{SNOB1995,
title = {Short selective pulses for biochemical applications},
journal = {J. Magn. Reson., Ser. B},
volume = {106},
pages = {300-303},
year = {1995},
author = {E. Kup\u{c}e and J. Boyd and I.D. Campbell},
type = {Journal Article}
}

@article{warren1984,
   author = {Warren, W. S.},
   title = {Effects of arbitrary laser or NMR pulse shapes on population-inversion and coherence},
   journal = {J. Chem. Phys.},
   volume = {81},
   pages = {5437-5448},
   year = {1984},
   type = {Journal Article}
}

@article{rourke2002,
   author = {Rourke, D. E.},
   title = {Solutions and linearization of the nonlinear dynamics of radiation damping},
   journal = {Concepts Magn. Reson.},
   volume = {14},
   pages = {112-129},
   year = {2002},
   type = {Journal Article}
}

@article{silver1985,
  title = {Selective spin inversion in nuclear magnetic resonance and coherent optics through an exact solution of the Bloch-Riccati equation},
  author = {Silver, M. S. and Joseph, R. I. and Hoult, D. I.},
  journal = {Phys. Rev. A},
  volume = {31},
  pages = {2753-2755},
  year = {1985}
}
